# Supplementary material for: Starvation induces hepatopancreas atrophy in Chinese mitten crab (Eriocheir sinensis) by inhibiting angiogenesis
Source: BMC Genomics. 2023 Oct 12;24:612. doi: 10.1186/s12864-023-09620-x (PMC10571328; doi:10.1186/s12864-023-09620-x)
Supplement: Supplementary file 1 — Supplementary Material 1 [file 12864_2023_9620_MOESM1_ESM.xlsx]

## Sheet: Sheet1
Table S1_1 Gene expression information was screened
Gene_id	Control1_tpm	Control2_tpm	Control3_tpm	Starvation1_tpm	Starvation2_tpm	Starvation3_tpm
CCG052812.1	10.49	1.03	3.41	1.88	0.38	2.16
CCG029410.1	20.73	3.32	10.27	5.17	3.9	4.35
CCG078373.1	1.91	0.06	0.21	0.05	0.29	0.05
New027923.1	2.94	0.17	0.34	0.06	0.06	0
CCG006586.1	1.31	0.41	0.42	0.32	0.34	0.23
CCG045807.1	0.85	0.1	0.05	0.06	0	0
CCG027091.1	3.53	0	0	0	0	0
New027431.1	5.44	0.36	1.73	0.1	0.83	0.62
CCG029637.1	0.69	0.18	0.31	0	0	0
CCG046938.1	1.58	0.77	0.95	0.39	0.44	0.41
CCG036195.1	160.98	60.12	49.52	21.54	47.6	13.31
CCG058875.1	10.11	5.46	2.08	2.41	3.26	2.57
CCG067658.1	12.48	2.26	0.3	0.34	0	0.34
New042111.2	0.74	0.25	0.1	0	0	0
CCG055483.1	3.93	2.64	1.12	1.3	0.87	1.39
New001414.1	0.84	0.43	0	0	0	0
CCG011464.3	5.55	3.95	2.42	2.13	1.78	2
scaffold_9145_unigene_1	1192.81	884.93	610.81	636.47	360.86	349.28
Table S1_2 Gene annotation information was screened
ID	Description	GeneRatio	BgRatio	pvalue	p.adjust	qvalue	geneID	Count
GO:0045765	regulation of angiogenesis	3/13	109/19187	4.89e-05	0.0198784	0.0109118	CCG027091.1/New042111.2/CCG011464.3	3
GO:1901342	regulation of vasculature development	3/13	125/19187	7.36e-05	0.0198784	0.0109118	CCG027091.1/New042111.2/CCG011464.3	3
GO:0042277	peptide binding	3/13	168/19187	0.000176803	0.0298356	0.0163776	CCG067658.1/New042111.2/CCG011464.3	3
GO:0048514	blood vessel morphogenesis	3/13	190/19187	0.000254088	0.0327503	0.0179775	CCG027091.1/CCG046938.1/CCG011464.3	3
GO:0033218	amide binding	3/13	199/19187	0.000291114	0.0327503	0.0179775	CCG067658.1/New042111.2/CCG011464.3	3
GO:0001568	blood vessel development	3/13	224/19187	0.000411837	0.039481	0.0216722	CCG027091.1/CCG046938.1/CCG011464.3	3
GO:0001944	vasculature development	3/13	234/19187	0.000467923	0.039481	0.0216722	CCG027091.1/CCG046938.1/CCG011464.3	3
GO:0072358	circulatory system development	3/13	245/19187	0.00053506	0.0401295	0.0220282	CCG027091.1/CCG046938.1/CCG011464.3	3
GO:0009617	response to bacterium	3/13	298/19187	0.000945078	0.0578185	0.0317382	CCG067658.1/New042111.2/CCG011464.3	3
GO:0043207	response to external biotic stimulus	3/13	419/19187	0.00251231	0.0826158	0.0453501	CCG067658.1/New042111.2/CCG011464.3	3
GO:0051707	response to other organism	3/13	419/19187	0.00251231	0.0826158	0.0453501	CCG067658.1/New042111.2/CCG011464.3	3
GO:0009607	response to biotic stimulus	3/13	435/19187	0.00279434	0.0857355	0.0470626	CCG067658.1/New042111.2/CCG011464.3	3
GO:1990776	response to angiotensin	2/13	21/19187	8.83e-05	0.0198784	0.0109118	New042111.2/CCG011464.3	2
GO:0045766	positive regulation of angiogenesis	2/13	66/19187	0.000887027	0.0578185	0.0317382	New042111.2/CCG011464.3	2
GO:0008217	regulation of blood pressure	2/13	73/19187	0.00108386	0.0578185	0.0317382	CCG046938.1/CCG011464.3	2
GO:1904018	positive regulation of vasculature development	2/13	74/19187	0.00111354	0.0578185	0.0317382	New042111.2/CCG011464.3	2
GO:0007565	female pregnancy	2/13	78/19187	0.00123616	0.0596004	0.0327163	New042111.2/CCG011464.3	2
GO:0071901	negative regulation of protein serine/threonine kinase activity	2/13	86/19187	0.00149996	0.067498	0.0370515	CCG027091.1/New042111.2	2
GO:0007162	negative regulation of cell adhesion	2/13	101/19187	0.0020606	0.0826158	0.0453501	New027431.1/CCG046938.1	2
GO:0001819	positive regulation of cytokine production	2/13	102/19187	0.00210101	0.0826158	0.0453501	CCG046938.1/New042111.2	2
GO:0044706	multi-multicellular organism process	2/13	105/19187	0.0022245	0.0826158	0.0453501	New042111.2/CCG011464.3	2
GO:1901681	sulfur compound binding	2/13	113/19187	0.00257027	0.0826158	0.0453501	CCG046938.1/CCG067658.1	2
GO:0001525	angiogenesis	2/13	122/19187	0.00298768	0.087682	0.0481311	CCG046938.1/CCG011464.3	2
GO:0004930	G protein-coupled receptor activity	2/13	126/19187	0.00318278	0.0881171	0.0483699	CCG055483.1/CCG011464.3	2
GO:0006469	negative regulation of protein kinase activity	2/13	131/19187	0.00343488	0.0881171	0.0483699	CCG027091.1/New042111.2	2
GO:0043209	myelin sheath	2/13	132/19187	0.00348639	0.0881171	0.0483699	CCG067658.1/New042111.2	2
GO:0033673	negative regulation of kinase activity	2/13	138/19187	0.00380308	0.0881171	0.0483699	CCG027091.1/New042111.2	2
GO:0097237	cellular response to toxic substance	2/13	142/19187	0.00402143	0.0881171	0.0483699	CCG067658.1/New042111.2	2
GO:0051348	negative regulation of transferase activity	2/13	154/19187	0.0047108	0.0881171	0.0483699	CCG027091.1/New042111.2	2
GO:0008015	blood circulation	2/13	174/19187	0.00597259	0.0881171	0.0483699	CCG046938.1/CCG011464.3	2
GO:0001817	regulation of cytokine production	2/13	175/19187	0.00603933	0.0881171	0.0483699	CCG046938.1/New042111.2	2
GO:0003013	circulatory system process	2/13	185/19187	0.00672564	0.0881171	0.0483699	CCG046938.1/CCG011464.3	2
GO:0030335	positive regulation of cell migration	2/13	205/19187	0.00819999	0.0881171	0.0483699	CCG046938.1/New042111.2	2
GO:2000147	positive regulation of cell motility	2/13	210/19187	0.00858947	0.0881171	0.0483699	CCG046938.1/New042111.2	2
GO:0007517	muscle organ development	2/13	216/19187	0.00906773	0.0881171	0.0483699	CCG027091.1/New042111.2	2
GO:0071900	regulation of protein serine/threonine kinase activity	2/13	216/19187	0.00906773	0.0881171	0.0483699	CCG027091.1/New042111.2	2
GO:0035690	cellular response to xenobiotic stimulus	2/13	218/19187	0.00922978	0.0881171	0.0483699	CCG067658.1/New042111.2	2
GO:0001101	response to acid chemical	2/13	233/19187	0.0104866	0.0881171	0.0483699	CCG067658.1/New042111.2	2
GO:0051272	obsolete positive regulation of cellular component movement	2/13	234/19187	0.0105729	0.0881171	0.0483699	CCG046938.1/New042111.2	2
GO:0001933	negative regulation of protein phosphorylation	2/13	238/19187	0.0109216	0.0881171	0.0483699	CCG027091.1/New042111.2	2
GO:0004888	transmembrane signaling receptor activity	2/13	240/19187	0.0110979	0.0881171	0.0483699	CCG055483.1/CCG011464.3	2
GO:0042326	negative regulation of phosphorylation	2/13	256/19187	0.0125534	0.0881171	0.0483699	CCG027091.1/New042111.2	2
GO:0050776	regulation of immune response	2/13	261/19187	0.0130246	0.0881171	0.0483699	New027431.1/CCG011464.3	2
GO:0030155	regulation of cell adhesion	2/13	266/19187	0.0135037	0.0881171	0.0483699	New027431.1/CCG046938.1	2
GO:0043434	response to peptide hormone	2/13	273/19187	0.0141872	0.0881171	0.0483699	New042111.2/CCG011464.3	2
GO:0009986	cell surface	2/13	286/19187	0.0154961	0.0881171	0.0483699	New042111.2/CCG011464.3	2
GO:0007186	G protein-coupled receptor signaling pathway	2/13	287/19187	0.0155989	0.0881171	0.0483699	CCG055483.1/CCG011464.3	2
GO:0040017	positive regulation of locomotion	2/13	291/19187	0.0160131	0.0881171	0.0483699	CCG046938.1/New042111.2	2
GO:0046677	response to antibiotic	2/13	293/19187	0.016222	0.0881171	0.0483699	CCG067658.1/New042111.2	2
GO:0003682	chromatin binding	2/13	296/19187	0.0165375	0.0881171	0.0483699	New027923.1/CCG027091.1	2
GO:1901652	response to peptide	2/13	298/19187	0.0167494	0.0881171	0.0483699	New042111.2/CCG011464.3	2
GO:0010563	negative regulation of phosphorus metabolic process	2/13	299/19187	0.0168557	0.0881171	0.0483699	CCG027091.1/New042111.2	2
GO:0043086	negative regulation of catalytic activity	2/13	299/19187	0.0168557	0.0881171	0.0483699	CCG027091.1/New042111.2	2
GO:0045936	negative regulation of phosphate metabolic process	2/13	299/19187	0.0168557	0.0881171	0.0483699	CCG027091.1/New042111.2	2
GO:0009611	response to wounding	2/13	301/19187	0.0170693	0.0881171	0.0483699	CCG067658.1/scaffold_9145_unigene_1	2
GO:0031400	negative regulation of protein modification process	2/13	325/19187	0.0197236	0.090698	0.0497867	CCG027091.1/New042111.2	2
GO:0045859	regulation of protein kinase activity	2/13	330/19187	0.0202973	0.090698	0.0497867	CCG027091.1/New042111.2	2
GO:0038023	signaling receptor activity	2/13	343/19187	0.0218222	0.090698	0.0497867	CCG055483.1/CCG011464.3	2
GO:0060089	molecular transducer activity	2/13	344/19187	0.0219415	0.090698	0.0497867	CCG055483.1/CCG011464.3	2
GO:0043549	regulation of kinase activity	2/13	359/19187	0.0237634	0.090698	0.0497867	CCG027091.1/New042111.2	2
GO:0030334	regulation of cell migration	2/13	368/19187	0.0248861	0.090698	0.0497867	CCG046938.1/New042111.2	2
GO:0010035	response to inorganic substance	2/13	371/19187	0.0252652	0.090698	0.0497867	CCG067658.1/New042111.2	2
GO:0007167	enzyme-linked receptor protein signaling pathway	2/13	382/19187	0.0266757	0.090698	0.0497867	New042111.2/CCG011464.3	2
GO:2000145	regulation of cell motility	2/13	384/19187	0.0269356	0.090698	0.0497867	CCG046938.1/New042111.2	2
GO:0046914	transition metal ion binding	2/13	388/19187	0.0274586	0.090698	0.0497867	CCG067658.1/CCG011464.3	2
GO:0007568	aging	2/13	390/19187	0.0277216	0.090698	0.0497867	CCG067658.1/New042111.2	2
GO:0019901	protein kinase binding	2/13	391/19187	0.0278535	0.090698	0.0497867	CCG067658.1/New042111.2	2
GO:0061061	muscle structure development	2/13	396/19187	0.028517	0.090698	0.0497867	CCG027091.1/New042111.2	2
GO:0009636	response to toxic substance	2/13	404/19187	0.0295921	0.0908058	0.0498458	CCG067658.1/New042111.2	2
GO:0031667	response to nutrient levels	2/13	406/19187	0.0298634	0.0908058	0.0498458	CCG046938.1/New042111.2	2
GO:0005615	extracellular space	2/13	410/19187	0.0304092	0.0908058	0.0498458	CCG046938.1/scaffold_9145_unigene_1	2
GO:0051338	regulation of transferase activity	2/13	416/19187	0.0312354	0.0908058	0.0498458	CCG027091.1/New042111.2	2
GO:0019900	kinase binding	2/13	426/19187	0.0326326	0.0908058	0.0498458	CCG067658.1/New042111.2	2
GO:0044092	negative regulation of molecular function	2/13	426/19187	0.0326326	0.0908058	0.0498458	CCG027091.1/New042111.2	2
GO:0009991	response to extracellular stimulus	2/13	427/19187	0.0327737	0.0908058	0.0498458	CCG046938.1/New042111.2	2
GO:0048589	developmental growth	2/13	455/19187	0.0368237	0.0949511	0.0521213	CCG027091.1/CCG046938.1	2
GO:0051270	obsolete regulation of cellular component movement	2/13	459/19187	0.0374178	0.0949511	0.0521213	CCG046938.1/New042111.2	2
GO:0006886	intracellular protein transport	2/13	462/19187	0.0378658	0.0952292	0.052274	CCG027091.1/New042111.2	2
GO:0043025	neuronal cell body	2/13	467/19187	0.0386172	0.0954821	0.0524128	New042111.2/CCG011464.3	2
GO:0002682	regulation of immune system process	2/13	478/19187	0.0402909	0.0967818	0.0531262	New027431.1/CCG011464.3	2
GO:0040007	growth	2/13	479/19187	0.0404445	0.0967818	0.0531262	CCG027091.1/CCG046938.1	2
GO:0008283	cell population proliferation	2/13	484/19187	0.0412157	0.0967818	0.0531262	CCG027091.1/CCG046938.1	2
GO:0032269	negative regulation of protein metabolic process	2/13	494/19187	0.0427752	0.0981121	0.0538565	CCG027091.1/New042111.2	2
GO:0051016	barbed-end actin filament capping	1/13	10/19187	0.00675638	0.0881171	0.0483699	New042111.2	1
GO:0098840	protein transport along microtubule	1/13	10/19187	0.00675638	0.0881171	0.0483699	New042111.2	1
GO:0099118	microtubule-based protein transport	1/13	10/19187	0.00675638	0.0881171	0.0483699	New042111.2	1
GO:0099640	axo-dendritic protein transport	1/13	10/19187	0.00675638	0.0881171	0.0483699	New042111.2	1
GO:1905906	regulation of amyloid fibril formation	1/13	10/19187	0.00675638	0.0881171	0.0483699	New042111.2	1
GO:2001026	regulation of endothelial cell chemotaxis	1/13	10/19187	0.00675638	0.0881171	0.0483699	New042111.2	1
GO:0005164	tumor necrosis factor receptor binding	1/13	11/19187	0.0074297	0.0881171	0.0483699	CCG011464.3	1
GO:0032463	negative regulation of protein homooligomerization	1/13	11/19187	0.0074297	0.0881171	0.0483699	New042111.2	1
GO:0042130	negative regulation of T cell proliferation	1/13	11/19187	0.0074297	0.0881171	0.0483699	New027431.1	1
GO:0042590	antigen processing and presentation of exogenous peptide antigen via MHC class I	1/13	11/19187	0.0074297	0.0881171	0.0483699	CCG011464.3	1
GO:0045736	negative regulation of cyclin-dependent protein serine/threonine kinase activity	1/13	11/19187	0.0074297	0.0881171	0.0483699	CCG027091.1	1
GO:0051693	actin filament capping	1/13	11/19187	0.0074297	0.0881171	0.0483699	New042111.2	1
GO:1900750	oligopeptide binding	1/13	11/19187	0.0074297	0.0881171	0.0483699	CCG067658.1	1
GO:1904030	negative regulation of cyclin-dependent protein kinase activity	1/13	11/19187	0.0074297	0.0881171	0.0483699	CCG027091.1	1
GO:0016973	poly(A)+ mRNA export from nucleus	1/13	12/19187	0.00810259	0.0881171	0.0483699	CCG027091.1	1
GO:0048853	forebrain morphogenesis	1/13	12/19187	0.00810259	0.0881171	0.0483699	CCG027091.1	1
GO:0032462	regulation of protein homooligomerization	1/13	13/19187	0.00877506	0.0881171	0.0483699	New042111.2	1
GO:0032642	regulation of chemokine production	1/13	13/19187	0.00877506	0.0881171	0.0483699	CCG046938.1	1
GO:0032651	regulation of interleukin-1 beta production	1/13	13/19187	0.00877506	0.0881171	0.0483699	New042111.2	1
GO:0038084	vascular endothelial growth factor signaling pathway	1/13	13/19187	0.00877506	0.0881171	0.0483699	New042111.2	1
GO:0042178	xenobiotic catabolic process	1/13	13/19187	0.00877506	0.0881171	0.0483699	CCG067658.1	1
GO:0042694	muscle cell fate specification	1/13	13/19187	0.00877506	0.0881171	0.0483699	CCG027091.1	1
GO:0071480	cellular response to gamma radiation	1/13	13/19187	0.00877506	0.0881171	0.0483699	New042111.2	1
GO:0071837	HMG box domain binding	1/13	13/19187	0.00877506	0.0881171	0.0483699	CCG027091.1	1
GO:0004364	glutathione transferase activity	1/13	14/19187	0.00944711	0.0881171	0.0483699	CCG067658.1	1
GO:0018990	ecdysis, chitin-based cuticle	1/13	14/19187	0.00944711	0.0881171	0.0483699	scaffold_9145_unigene_1	1
GO:0030291	protein serine/threonine kinase inhibitor activity	1/13	14/19187	0.00944711	0.0881171	0.0483699	New042111.2	1
GO:0030878	thyroid gland development	1/13	15/19187	0.0101187	0.0881171	0.0483699	CCG027091.1	1
GO:0032652	regulation of interleukin-1 production	1/13	15/19187	0.0101187	0.0881171	0.0483699	New042111.2	1
GO:0050672	negative regulation of lymphocyte proliferation	1/13	15/19187	0.0101187	0.0881171	0.0483699	New027431.1	1
GO:0060561	apoptotic process involved in morphogenesis	1/13	15/19187	0.0101187	0.0881171	0.0483699	New042111.2	1
GO:0060571	morphogenesis of an epithelial fold	1/13	15/19187	0.0101187	0.0881171	0.0483699	CCG027091.1	1
GO:0098839	postsynaptic density membrane	1/13	15/19187	0.0101187	0.0881171	0.0483699	New042111.2	1
GO:0032760	positive regulation of tumor necrosis factor production	1/13	16/19187	0.01079	0.0881171	0.0483699	New042111.2	1
GO:0032945	negative regulation of mononuclear cell proliferation	1/13	16/19187	0.01079	0.0881171	0.0483699	New027431.1	1
GO:0035994	response to muscle stretch	1/13	16/19187	0.01079	0.0881171	0.0483699	New042111.2	1
GO:0070664	negative regulation of leukocyte proliferation	1/13	16/19187	0.01079	0.0881171	0.0483699	New027431.1	1
GO:0099634	postsynaptic specialization membrane	1/13	16/19187	0.01079	0.0881171	0.0483699	New042111.2	1
GO:1903557	positive regulation of tumor necrosis factor superfamily cytokine production	1/13	16/19187	0.01079	0.0881171	0.0483699	New042111.2	1
GO:0004568	chitinase activity	1/13	17/19187	0.0114607	0.0881171	0.0483699	scaffold_9145_unigene_1	1
GO:0030835	negative regulation of actin filament depolymerization	1/13	17/19187	0.0114607	0.0881171	0.0483699	New042111.2	1
GO:0032460	negative regulation of protein oligomerization	1/13	17/19187	0.0114607	0.0881171	0.0483699	New042111.2	1
GO:1904385	cellular response to angiotensin	1/13	17/19187	0.0114607	0.0881171	0.0483699	CCG011464.3	1
GO:0001953	negative regulation of cell-matrix adhesion	1/13	18/19187	0.0121311	0.0881171	0.0483699	CCG046938.1	1
GO:0002474	antigen processing and presentation of peptide antigen via MHC class I	1/13	18/19187	0.0121311	0.0881171	0.0483699	CCG011464.3	1
GO:0002709	regulation of T cell mediated immunity	1/13	18/19187	0.0121311	0.0881171	0.0483699	New027431.1	1
GO:0006509	membrane protein ectodomain proteolysis	1/13	18/19187	0.0121311	0.0881171	0.0483699	CCG011464.3	1
GO:0042108	positive regulation of cytokine production	1/13	18/19187	0.0121311	0.0881171	0.0483699	New042111.2	1
GO:0042693	muscle cell fate commitment	1/13	18/19187	0.0121311	0.0881171	0.0483699	CCG027091.1	1
GO:0045777	positive regulation of blood pressure	1/13	18/19187	0.0121311	0.0881171	0.0483699	CCG011464.3	1
GO:1902176	negative regulation of oxidative stress-induced intrinsic apoptotic signaling pathway	1/13	18/19187	0.0121311	0.0881171	0.0483699	New042111.2	1
GO:0010288	response to lead ion	1/13	19/19187	0.0128011	0.0881171	0.0483699	CCG067658.1	1
GO:0032813	tumor necrosis factor receptor superfamily binding	1/13	19/19187	0.0128011	0.0881171	0.0483699	CCG011464.3	1
GO:0060441	epithelial tube branching involved in lung morphogenesis	1/13	19/19187	0.0128011	0.0881171	0.0483699	CCG027091.1	1
GO:0021846	cell proliferation in forebrain	1/13	20/19187	0.0134706	0.0881171	0.0483699	CCG027091.1	1
GO:0006032	chitin catabolic process	1/13	21/19187	0.0141397	0.0881171	0.0483699	scaffold_9145_unigene_1	1
GO:0030834	regulation of actin filament depolymerization	1/13	21/19187	0.0141397	0.0881171	0.0483699	New042111.2	1
GO:0070006	metalloaminopeptidase activity	1/13	21/19187	0.0141397	0.0881171	0.0483699	CCG011464.3	1
GO:0014911	positive regulation of smooth muscle cell migration	1/13	22/19187	0.0148084	0.0881171	0.0483699	CCG046938.1	1
GO:0030947	regulation of vascular endothelial growth factor receptor signaling pathway	1/13	22/19187	0.0148084	0.0881171	0.0483699	CCG027091.1	1
GO:1900024	regulation of substrate adhesion-dependent cell spreading	1/13	22/19187	0.0148084	0.0881171	0.0483699	CCG046938.1	1
GO:0006030	chitin metabolic process	1/13	23/19187	0.0154767	0.0881171	0.0483699	scaffold_9145_unigene_1	1
GO:0035924	cellular response to vascular endothelial growth factor stimulus	1/13	23/19187	0.0154767	0.0881171	0.0483699	New042111.2	1
GO:0048169	regulation of long-term neuronal synaptic plasticity	1/13	23/19187	0.0154767	0.0881171	0.0483699	CCG011464.3	1
GO:0071398	cellular response to fatty acid	1/13	23/19187	0.0154767	0.0881171	0.0483699	New042111.2	1
GO:1901072	glucosamine-containing compound catabolic process	1/13	23/19187	0.0154767	0.0881171	0.0483699	scaffold_9145_unigene_1	1
GO:0002931	response to ischemia	1/13	24/19187	0.0161445	0.0881171	0.0483699	New042111.2	1
GO:0009744	response to sucrose	1/13	24/19187	0.0161445	0.0881171	0.0483699	CCG027091.1	1
GO:0031369	translation initiation factor binding	1/13	24/19187	0.0161445	0.0881171	0.0483699	CCG027091.1	1
GO:0046348	amino sugar catabolic process	1/13	24/19187	0.0161445	0.0881171	0.0483699	scaffold_9145_unigene_1	1
GO:0050840	extracellular matrix binding	1/13	24/19187	0.0161445	0.0881171	0.0483699	CCG046938.1	1
GO:1902175	regulation of oxidative stress-induced intrinsic apoptotic signaling pathway	1/13	24/19187	0.0161445	0.0881171	0.0483699	New042111.2	1
GO:0032459	regulation of protein oligomerization	1/13	25/19187	0.016812	0.0881171	0.0483699	New042111.2	1
GO:0034285	response to disaccharide	1/13	25/19187	0.016812	0.0881171	0.0483699	CCG027091.1	1
GO:0050868	negative regulation of T cell activation	1/13	25/19187	0.016812	0.0881171	0.0483699	New027431.1	1
GO:0017025	TBP-class protein binding	1/13	26/19187	0.017479	0.0881171	0.0483699	CCG027091.1	1
GO:0043171	peptide catabolic process	1/13	26/19187	0.017479	0.0881171	0.0483699	CCG011464.3	1
GO:0060395	SMAD protein signal transduction	1/13	26/19187	0.017479	0.0881171	0.0483699	CCG011464.3	1
GO:0001540	amyloid-beta binding	1/13	27/19187	0.0181456	0.0881171	0.0483699	New042111.2	1
GO:0001702	gastrulation with mouth forming second	1/13	27/19187	0.0181456	0.0881171	0.0483699	CCG027091.1	1
GO:0031670	cellular response to nutrient	1/13	27/19187	0.0181456	0.0881171	0.0483699	CCG046938.1	1
GO:0071479	cellular response to ionizing radiation	1/13	27/19187	0.0181456	0.0881171	0.0483699	New042111.2	1
GO:1900034	regulation of cellular response to heat	1/13	27/19187	0.0181456	0.0881171	0.0483699	New042111.2	1
GO:1903038	negative regulation of leukocyte cell-cell adhesion	1/13	27/19187	0.0181456	0.0881171	0.0483699	New027431.1	1
GO:0032680	regulation of tumor necrosis factor production	1/13	28/19187	0.0188118	0.0900564	0.0494345	New042111.2	1
GO:1903555	regulation of tumor necrosis factor superfamily cytokine production	1/13	28/19187	0.0188118	0.0900564	0.0494345	New042111.2	1
GO:0004860	protein kinase inhibitor activity	1/13	30/19187	0.0201429	0.090698	0.0497867	New042111.2	1
GO:0005518	collagen binding	1/13	30/19187	0.0201429	0.090698	0.0497867	CCG046938.1	1
GO:0008089	anterograde axonal transport	1/13	30/19187	0.0201429	0.090698	0.0497867	New042111.2	1
GO:0042035	regulation of cytokine production	1/13	30/19187	0.0201429	0.090698	0.0497867	New042111.2	1
GO:0050715	positive regulation of cytokine production	1/13	30/19187	0.0201429	0.090698	0.0497867	CCG046938.1	1
GO:0002698	negative regulation of immune effector process	1/13	31/19187	0.0208078	0.090698	0.0497867	New027431.1	1
GO:0010812	negative regulation of cell-substrate adhesion	1/13	31/19187	0.0208078	0.090698	0.0497867	CCG046938.1	1
GO:0019210	kinase inhibitor activity	1/13	31/19187	0.0208078	0.090698	0.0497867	New042111.2	1
GO:0060465	pharynx development	1/13	31/19187	0.0208078	0.090698	0.0497867	CCG027091.1	1
GO:0030837	negative regulation of actin filament polymerization	1/13	32/19187	0.0214724	0.090698	0.0497867	New042111.2	1
GO:0032432	actin filament bundle	1/13	32/19187	0.0214724	0.090698	0.0497867	New042111.2	1
GO:0000079	regulation of cyclin-dependent protein serine/threonine kinase activity	1/13	33/19187	0.0221365	0.090698	0.0497867	CCG027091.1	1
GO:0017046	peptide hormone binding	1/13	33/19187	0.0221365	0.090698	0.0497867	CCG011464.3	1
GO:0030183	B cell differentiation	1/13	33/19187	0.0221365	0.090698	0.0497867	CCG027091.1	1
GO:0044183	protein folding chaperone	1/13	33/19187	0.0221365	0.090698	0.0497867	New042111.2	1
GO:0043536	positive regulation of blood vessel endothelial cell migration	1/13	34/19187	0.0228001	0.090698	0.0497867	New042111.2	1
GO:0048854	brain morphogenesis	1/13	34/19187	0.0228001	0.090698	0.0497867	CCG027091.1	1
GO:0060425	lung morphogenesis	1/13	34/19187	0.0228001	0.090698	0.0497867	CCG027091.1	1
GO:2000378	negative regulation of reactive oxygen species metabolic process	1/13	34/19187	0.0228001	0.090698	0.0497867	New042111.2	1
GO:0001570	vasculogenesis	1/13	35/19187	0.0234634	0.090698	0.0497867	CCG027091.1	1
GO:0004177	aminopeptidase activity	1/13	35/19187	0.0234634	0.090698	0.0497867	CCG011464.3	1
GO:0008061	chitin binding	1/13	35/19187	0.0234634	0.090698	0.0497867	scaffold_9145_unigene_1	1
GO:0031109	microtubule polymerization or depolymerization	1/13	35/19187	0.0234634	0.090698	0.0497867	New042111.2	1
GO:0042129	regulation of T cell proliferation	1/13	35/19187	0.0234634	0.090698	0.0497867	New027431.1	1
GO:0042537	benzene-containing compound metabolic process	1/13	35/19187	0.0234634	0.090698	0.0497867	CCG067658.1	1
GO:0051250	negative regulation of lymphocyte activation	1/13	35/19187	0.0234634	0.090698	0.0497867	New027431.1	1
GO:0002706	regulation of lymphocyte mediated immunity	1/13	36/19187	0.0241263	0.090698	0.0497867	New027431.1	1
GO:0010226	response to lithium ion	1/13	36/19187	0.0241263	0.090698	0.0497867	CCG067658.1	1
GO:0005496	steroid binding	1/13	37/19187	0.0247887	0.090698	0.0497867	CCG067658.1	1
GO:0070301	cellular response to hydrogen peroxide	1/13	37/19187	0.0247887	0.090698	0.0497867	New042111.2	1
GO:1904029	regulation of cyclin-dependent protein kinase activity	1/13	37/19187	0.0247887	0.090698	0.0497867	CCG027091.1	1
GO:1901071	glucosamine-containing compound metabolic process	1/13	38/19187	0.0254507	0.090698	0.0497867	scaffold_9145_unigene_1	1
GO:1903202	negative regulation of oxidative stress-induced cell death	1/13	38/19187	0.0254507	0.090698	0.0497867	New042111.2	1
GO:0008235	metalloexopeptidase activity	1/13	39/19187	0.0261123	0.090698	0.0497867	CCG011464.3	1
GO:0070542	response to fatty acid	1/13	39/19187	0.0261123	0.090698	0.0497867	New042111.2	1
GO:1900408	negative regulation of cellular response to oxidative stress	1/13	39/19187	0.0261123	0.090698	0.0497867	New042111.2	1
GO:0002822	regulation of adaptive immune response based on somatic recombination of immune receptors built from immunoglobulin superfamily domains	1/13	40/19187	0.0267735	0.090698	0.0497867	New027431.1	1
GO:0010332	response to gamma radiation	1/13	40/19187	0.0267735	0.090698	0.0497867	New042111.2	1
GO:0036126	sperm flagellum	1/13	40/19187	0.0267735	0.090698	0.0497867	CCG067658.1	1
GO:1902883	negative regulation of response to oxidative stress	1/13	40/19187	0.0267735	0.090698	0.0497867	New042111.2	1
GO:0002695	negative regulation of leukocyte activation	1/13	41/19187	0.0274343	0.090698	0.0497867	New027431.1	1
GO:0014910	regulation of smooth muscle cell migration	1/13	41/19187	0.0274343	0.090698	0.0497867	CCG046938.1	1
GO:0031430	M band	1/13	41/19187	0.0274343	0.090698	0.0497867	New042111.2	1
GO:0042755	eating behavior	1/13	41/19187	0.0274343	0.090698	0.0497867	CCG027091.1	1
GO:0043130	ubiquitin binding	1/13	41/19187	0.0274343	0.090698	0.0497867	New042111.2	1
GO:0048010	vascular endothelial growth factor receptor signaling pathway	1/13	41/19187	0.0274343	0.090698	0.0497867	New042111.2	1
GO:0050777	negative regulation of immune response	1/13	41/19187	0.0274343	0.090698	0.0497867	New027431.1	1
GO:0050832	defense response to fungus	1/13	41/19187	0.0274343	0.090698	0.0497867	New042111.2	1
GO:0000502	proteasome complex	1/13	42/19187	0.0280947	0.090698	0.0497867	New042111.2	1
GO:0006749	glutathione metabolic process	1/13	42/19187	0.0280947	0.090698	0.0497867	CCG067658.1	1
GO:0032272	negative regulation of protein polymerization	1/13	42/19187	0.0280947	0.090698	0.0497867	New042111.2	1
GO:0043154	negative regulation of cysteine-type endopeptidase activity involved in apoptotic process	1/13	42/19187	0.0280947	0.090698	0.0497867	New042111.2	1
GO:1901880	negative regulation of protein depolymerization	1/13	42/19187	0.0280947	0.090698	0.0497867	New042111.2	1
GO:0002573	myeloid leukocyte differentiation	1/13	43/19187	0.0287546	0.090698	0.0497867	CCG027091.1	1
GO:0002703	regulation of leukocyte mediated immunity	1/13	43/19187	0.0287546	0.090698	0.0497867	New027431.1	1
GO:0016525	negative regulation of angiogenesis	1/13	43/19187	0.0287546	0.090698	0.0497867	CCG027091.1	1
GO:0033619	membrane protein proteolysis	1/13	43/19187	0.0287546	0.090698	0.0497867	CCG011464.3	1
GO:0050707	regulation of cytokine production	1/13	43/19187	0.0287546	0.090698	0.0497867	CCG046938.1	1
GO:1902742	apoptotic process involved in development	1/13	43/19187	0.0287546	0.090698	0.0497867	New042111.2	1
GO:1905369	endopeptidase complex	1/13	43/19187	0.0287546	0.090698	0.0497867	New042111.2	1
GO:0043242	negative regulation of protein-containing complex disassembly	1/13	44/19187	0.0294142	0.0908058	0.0498458	New042111.2	1
GO:0006446	regulation of translational initiation	1/13	45/19187	0.0300733	0.0908058	0.0498458	New042111.2	1
GO:0008201	heparin binding	1/13	45/19187	0.0300733	0.0908058	0.0498458	CCG046938.1	1
GO:0032182	ubiquitin-like protein binding	1/13	45/19187	0.0300733	0.0908058	0.0498458	New042111.2	1
GO:0043535	regulation of blood vessel endothelial cell migration	1/13	45/19187	0.0300733	0.0908058	0.0498458	New042111.2	1
GO:0045171	intercellular bridge	1/13	45/19187	0.0300733	0.0908058	0.0498458	CCG067658.1	1
GO:0005080	protein kinase C binding	1/13	46/19187	0.030732	0.0908058	0.0498458	New042111.2	1
GO:0009409	response to cold	1/13	46/19187	0.030732	0.0908058	0.0498458	New042111.2	1
GO:0070491	DNA-binding transcription factor binding	1/13	46/19187	0.030732	0.0908058	0.0498458	CCG027091.1	1
GO:2000117	negative regulation of cysteine-type endopeptidase activity	1/13	46/19187	0.030732	0.0908058	0.0498458	New042111.2	1
GO:0002819	regulation of adaptive immune response	1/13	47/19187	0.0313903	0.0908058	0.0498458	New027431.1	1
GO:0006026	aminoglycan catabolic process	1/13	47/19187	0.0313903	0.0908058	0.0498458	scaffold_9145_unigene_1	1
GO:0098930	axonal transport	1/13	47/19187	0.0313903	0.0908058	0.0498458	New042111.2	1
GO:2000181	negative regulation of blood vessel morphogenesis	1/13	47/19187	0.0313903	0.0908058	0.0498458	CCG027091.1	1
GO:0003073	regulation of systemic arterial blood pressure	1/13	48/19187	0.0320482	0.0908058	0.0498458	CCG046938.1	1
GO:0032387	negative regulation of intracellular transport	1/13	48/19187	0.0320482	0.0908058	0.0498458	New042111.2	1
GO:0035418	protein localization to synapse	1/13	48/19187	0.0320482	0.0908058	0.0498458	New042111.2	1
GO:0002088	lens development in camera-type eye	1/13	49/19187	0.0327057	0.0908058	0.0498458	New042111.2	1
GO:0050670	regulation of lymphocyte proliferation	1/13	49/19187	0.0327057	0.0908058	0.0498458	New027431.1	1
GO:0070851	growth factor receptor binding	1/13	49/19187	0.0327057	0.0908058	0.0498458	CCG011464.3	1
GO:0001885	endothelial cell development	1/13	50/19187	0.0333627	0.0908058	0.0498458	CCG067658.1	1
GO:0005604	basement membrane	1/13	50/19187	0.0333627	0.0908058	0.0498458	CCG046938.1	1
GO:0007097	nuclear migration	1/13	50/19187	0.0333627	0.0908058	0.0498458	CCG027091.1	1
GO:0032944	regulation of mononuclear cell proliferation	1/13	50/19187	0.0333627	0.0908058	0.0498458	New027431.1	1
GO:0048678	response to axon injury	1/13	50/19187	0.0333627	0.0908058	0.0498458	CCG067658.1	1
GO:0070663	regulation of leukocyte proliferation	1/13	50/19187	0.0333627	0.0908058	0.0498458	New027431.1	1
GO:1903201	regulation of oxidative stress-induced cell death	1/13	50/19187	0.0333627	0.0908058	0.0498458	New042111.2	1
GO:1901879	regulation of protein depolymerization	1/13	51/19187	0.0340194	0.0922212	0.0506228	New042111.2	1
GO:0009620	response to fungus	1/13	52/19187	0.0346756	0.0936241	0.0513929	New042111.2	1
GO:0010595	positive regulation of endothelial cell migration	1/13	53/19187	0.0353314	0.0938926	0.0515402	New042111.2	1
GO:0042113	B cell activation	1/13	53/19187	0.0353314	0.0938926	0.0515402	CCG027091.1	1
GO:0050866	negative regulation of cell activation	1/13	53/19187	0.0353314	0.0938926	0.0515402	New027431.1	1
GO:0072341	modified amino acid binding	1/13	53/19187	0.0353314	0.0938926	0.0515402	CCG067658.1	1
GO:0007492	endoderm development	1/13	54/19187	0.0359868	0.094518	0.0518835	CCG027091.1	1
GO:0097729	9+2 motile cilium	1/13	54/19187	0.0359868	0.094518	0.0518835	CCG067658.1	1
GO:1901343	negative regulation of vasculature development	1/13	54/19187	0.0359868	0.094518	0.0518835	CCG027091.1	1
GO:0006040	amino sugar metabolic process	1/13	55/19187	0.0366418	0.0949511	0.0521213	scaffold_9145_unigene_1	1
GO:2001243	negative regulation of intrinsic apoptotic signaling pathway	1/13	55/19187	0.0366418	0.0949511	0.0521213	New042111.2	1
GO:0005539	glycosaminoglycan binding	1/13	56/19187	0.0372964	0.0949511	0.0521213	CCG046938.1	1
GO:0042562	hormone binding	1/13	56/19187	0.0372964	0.0949511	0.0521213	CCG011464.3	1
GO:0043122	regulation of I-kappaB kinase/NF-kappaB signaling	1/13	56/19187	0.0372964	0.0949511	0.0521213	New042111.2	1
GO:0051647	nucleus localization	1/13	56/19187	0.0372964	0.0949511	0.0521213	CCG027091.1	1
GO:1905368	peptidase complex	1/13	56/19187	0.0372964	0.0949511	0.0521213	New042111.2	1
GO:0043627	response to estrogen	1/13	57/19187	0.0379506	0.0952292	0.052274	CCG067658.1	1
GO:1990748	cellular detoxification	1/13	57/19187	0.0379506	0.0952292	0.052274	CCG067658.1	1
GO:0005178	integrin binding	1/13	58/19187	0.0386044	0.0954821	0.0524128	CCG046938.1	1
GO:0032993	protein-DNA complex	1/13	58/19187	0.0386044	0.0954821	0.0524128	CCG027091.1	1
GO:1900407	regulation of cellular response to oxidative stress	1/13	58/19187	0.0386044	0.0954821	0.0524128	New042111.2	1
GO:0033273	response to vitamin	1/13	59/19187	0.0392577	0.0967116	0.0530877	CCG046938.1	1
GO:0002478	antigen processing and presentation of exogenous peptide antigen	1/13	60/19187	0.0399107	0.0967818	0.0531262	CCG011464.3	1
GO:0035162	embryonic hemopoiesis	1/13	60/19187	0.0399107	0.0967818	0.0531262	CCG027091.1	1
GO:0048645	animal organ formation	1/13	60/19187	0.0399107	0.0967818	0.0531262	CCG027091.1	1
GO:0050921	positive regulation of chemotaxis	1/13	60/19187	0.0399107	0.0967818	0.0531262	New042111.2	1
GO:0008528	G protein-coupled peptide receptor activity	1/13	61/19187	0.0405632	0.0967818	0.0531262	CCG011464.3	1
GO:0031016	pancreas development	1/13	61/19187	0.0405632	0.0967818	0.0531262	CCG027091.1	1
GO:0007591	molting cycle, chitin-based cuticle	1/13	62/19187	0.0412154	0.0967818	0.0531262	scaffold_9145_unigene_1	1
GO:0016765	transferase activity, transferring alkyl or aryl (other than methyl) groups	1/13	62/19187	0.0412154	0.0967818	0.0531262	CCG067658.1	1
GO:0019884	antigen processing and presentation of exogenous antigen	1/13	62/19187	0.0412154	0.0967818	0.0531262	CCG011464.3	1
GO:0048002	antigen processing and presentation of peptide antigen	1/13	62/19187	0.0412154	0.0967818	0.0531262	CCG011464.3	1
GO:0001653	peptide receptor activity	1/13	63/19187	0.0418671	0.0967818	0.0531262	CCG011464.3	1
GO:0022408	negative regulation of cell-cell adhesion	1/13	63/19187	0.0418671	0.0967818	0.0531262	New027431.1	1
GO:0031672	A band	1/13	63/19187	0.0418671	0.0967818	0.0531262	New042111.2	1
GO:0034614	cellular response to reactive oxygen species	1/13	63/19187	0.0418671	0.0967818	0.0531262	New042111.2	1
GO:0062023	collagen-containing extracellular matrix	1/13	63/19187	0.0418671	0.0967818	0.0531262	CCG046938.1	1
GO:0045444	fat cell differentiation	1/13	64/19187	0.0425184	0.097952	0.0537686	CCG011464.3	1
GO:0006805	xenobiotic metabolic process	1/13	65/19187	0.0431693	0.0981121	0.0538565	CCG067658.1	1
GO:0045446	endothelial cell differentiation	1/13	65/19187	0.0431693	0.0981121	0.0538565	CCG067658.1	1
GO:1902882	regulation of response to oxidative stress	1/13	65/19187	0.0431693	0.0981121	0.0538565	New042111.2	1
GO:0001952	regulation of cell-matrix adhesion	1/13	66/19187	0.0438198	0.098267	0.0539415	CCG046938.1	1
GO:0006406	mRNA export from nucleus	1/13	66/19187	0.0438198	0.098267	0.0539415	CCG027091.1	1
GO:0043244	regulation of protein-containing complex disassembly	1/13	66/19187	0.0438198	0.098267	0.0539415	New042111.2	1
GO:0071427	obsolete mRNA-containing ribonucleoprotein complex export from nucleus	1/13	66/19187	0.0438198	0.098267	0.0539415	CCG027091.1	1
GO:0010951	negative regulation of endopeptidase activity	1/13	67/19187	0.0444699	0.0993946	0.0545605	New042111.2	1
GO:0008088	axo-dendritic transport	1/13	68/19187	0.0451196	0.0998548	0.0548131	New042111.2	1
GO:0010466	negative regulation of peptidase activity	1/13	68/19187	0.0451196	0.0998548	0.0548131	New042111.2	1
GO:0061077	chaperone-mediated protein folding	1/13	68/19187	0.0451196	0.0998548	0.0548131	New042111.2	1
GO:0007219	Notch signaling pathway	1/13	69/19187	0.0457689	0.100632	0.0552396	CCG027091.1	1
GO:0043488	regulation of mRNA stability	1/13	69/19187	0.0457689	0.100632	0.0552396	New042111.2	1
GO:0005126	cytokine receptor binding	1/13	70/19187	0.0464177	0.100746	0.0553022	CCG011464.3	1
GO:0008238	exopeptidase activity	1/13	70/19187	0.0464177	0.100746	0.0553022	CCG011464.3	1
GO:0043204	perikaryon	1/13	70/19187	0.0464177	0.100746	0.0553022	New042111.2	1
GO:0098754	detoxification	1/13	70/19187	0.0464177	0.100746	0.0553022	CCG067658.1	1
GO:0001078	DNA-binding transcription repressor activity, RNA polymerase II-specific	1/13	71/19187	0.0470662	0.101501	0.0557165	CCG027091.1	1
GO:0019882	antigen processing and presentation	1/13	71/19187	0.0470662	0.101501	0.0557165	CCG011464.3	1
GO:0010594	regulation of endothelial cell migration	1/13	72/19187	0.0477142	0.1016	0.0557709	New042111.2	1
GO:0010634	positive regulation of epithelial cell migration	1/13	72/19187	0.0477142	0.1016	0.0557709	New042111.2	1
GO:0010771	negative regulation of cell morphogenesis involved in differentiation	1/13	72/19187	0.0477142	0.1016	0.0557709	CCG046938.1	1
GO:1903037	regulation of leukocyte cell-cell adhesion	1/13	72/19187	0.0477142	0.1016	0.0557709	New027431.1	1
GO:0035264	multicellular organism growth	1/13	73/19187	0.0483619	0.102013	0.055998	CCG027091.1	1
GO:0035270	endocrine system development	1/13	73/19187	0.0483619	0.102013	0.055998	CCG027091.1	1
GO:0048168	regulation of neuronal synaptic plasticity	1/13	73/19187	0.0483619	0.102013	0.055998	CCG011464.3	1
GO:0003158	endothelium development	1/13	74/19187	0.0490091	0.102736	0.0563949	CCG067658.1	1
GO:0042542	response to hydrogen peroxide	1/13	74/19187	0.0490091	0.102736	0.0563949	New042111.2	1
GO:0009615	response to virus	1/13	75/19187	0.0496559	0.10377	0.0569623	New042111.2	1
GO:0031514	motile cilium	1/13	76/19187	0.0503024	0.104474	0.0573488	CCG067658.1	1
GO:0097223	obsolete sperm part	1/13	76/19187	0.0503024	0.104474	0.0573488	CCG067658.1	1
GO:0031333	negative regulation of protein-containing complex assembly	1/13	77/19187	0.0509484	0.105169	0.05773	New042111.2	1
GO:0035050	embryonic heart tube development	1/13	77/19187	0.0509484	0.105169	0.05773	CCG027091.1	1
GO:0017022	myosin binding	1/13	79/19187	0.0522392	0.106853	0.0586545	New042111.2	1
GO:0043487	regulation of RNA stability	1/13	79/19187	0.0522392	0.106853	0.0586545	New042111.2	1
GO:0051403	stress-activated MAPK cascade	1/13	79/19187	0.0522392	0.106853	0.0586545	New042111.2	1
GO:0019887	protein kinase regulator activity	1/13	80/19187	0.052884	0.107845	0.0591991	New042111.2	1
GO:0006006	glucose metabolic process	1/13	81/19187	0.0535284	0.107856	0.059205	CCG027091.1	1
GO:0007525	somatic muscle development	1/13	81/19187	0.0535284	0.107856	0.059205	New042111.2	1
GO:0022404	molting cycle process	1/13	81/19187	0.0535284	0.107856	0.059205	scaffold_9145_unigene_1	1
GO:0071426	obsolete ribonucleoprotein complex export from nucleus	1/13	81/19187	0.0535284	0.107856	0.059205	CCG027091.1	1
GO:0071166	ribonucleoprotein complex localization	1/13	82/19187	0.0541724	0.108826	0.0597375	CCG027091.1	1
GO:0030177	positive regulation of Wnt signaling pathway	1/13	83/19187	0.054816	0.108826	0.0597375	CCG027091.1	1
GO:0051028	mRNA transport	1/13	83/19187	0.054816	0.108826	0.0597375	CCG027091.1	1
GO:0097327	response to antineoplastic agent	1/13	83/19187	0.054816	0.108826	0.0597375	CCG067658.1	1
GO:2001242	regulation of intrinsic apoptotic signaling pathway	1/13	83/19187	0.054816	0.108826	0.0597375	New042111.2	1
GO:0004553	hydrolase activity, hydrolyzing O-glycosyl compounds	1/13	86/19187	0.0567443	0.110701	0.0607667	scaffold_9145_unigene_1	1
GO:0006405	RNA export from nucleus	1/13	86/19187	0.0567443	0.110701	0.0607667	CCG027091.1	1
GO:0030098	lymphocyte differentiation	1/13	86/19187	0.0567443	0.110701	0.0607667	CCG027091.1	1
GO:0050863	regulation of T cell activation	1/13	86/19187	0.0567443	0.110701	0.0607667	New027431.1	1
GO:0061013	regulation of mRNA catabolic process	1/13	86/19187	0.0567443	0.110701	0.0607667	New042111.2	1
GO:1902904	negative regulation of supramolecular fiber organization	1/13	86/19187	0.0567443	0.110701	0.0607667	New042111.2	1
GO:0019207	kinase regulator activity	1/13	87/19187	0.0573863	0.11131	0.061101	New042111.2	1
GO:0042737	xenobiotic catabolic process	1/13	87/19187	0.0573863	0.11131	0.061101	scaffold_9145_unigene_1	1
GO:0030246	carbohydrate binding	1/13	89/19187	0.058669	0.113472	0.0622877	New027431.1	1
GO:0007178	transmembrane receptor protein serine/threonine kinase signaling pathway	1/13	92/19187	0.0605901	0.116852	0.0641435	CCG011464.3	1
GO:0061351	neural precursor cell proliferation	1/13	93/19187	0.0612297	0.117749	0.0646359	CCG027091.1	1
GO:0006986	response to unfolded protein	1/13	94/19187	0.0618688	0.11797	0.0647571	New042111.2	1
GO:0030324	lung development	1/13	94/19187	0.0618688	0.11797	0.0647571	CCG027091.1	1
GO:0040003	chitin-based cuticle development	1/13	94/19187	0.0618688	0.11797	0.0647571	scaffold_9145_unigene_1	1
GO:0010810	regulation of cell-substrate adhesion	1/13	96/19187	0.0631459	0.119394	0.0655385	CCG046938.1	1
GO:0030308	negative regulation of cell growth	1/13	96/19187	0.0631459	0.119394	0.0655385	New042111.2	1
GO:0030323	respiratory tube development	1/13	96/19187	0.0631459	0.119394	0.0655385	CCG027091.1	1
GO:0001227	DNA-binding transcription repressor activity, RNA polymerase II-specific	1/13	97/19187	0.0637839	0.119595	0.0656489	CCG027091.1	1
GO:0030833	regulation of actin filament polymerization	1/13	97/19187	0.0637839	0.119595	0.0656489	New042111.2	1
GO:0051082	unfolded protein binding	1/13	97/19187	0.0637839	0.119595	0.0656489	New042111.2	1
GO:0010212	response to ionizing radiation	1/13	98/19187	0.0644214	0.119792	0.0657571	New042111.2	1
GO:0031098	stress-activated protein kinase signaling cascade	1/13	98/19187	0.0644214	0.119792	0.0657571	New042111.2	1
GO:0071466	cellular response to xenobiotic stimulus	1/13	98/19187	0.0644214	0.119792	0.0657571	CCG067658.1	1
GO:0007601	visual perception	1/13	99/19187	0.0650586	0.120314	0.0660436	CCG046938.1	1
GO:2000377	regulation of reactive oxygen species metabolic process	1/13	99/19187	0.0650586	0.120314	0.0660436	New042111.2	1
GO:0006611	protein export from nucleus	1/13	100/19187	0.0656953	0.120829	0.0663266	CCG027091.1	1
GO:0051494	negative regulation of cytoskeleton organization	1/13	100/19187	0.0656953	0.120829	0.0663266	New042111.2	1
GO:0016798	hydrolase activity, acting on glycosyl bonds	1/13	101/19187	0.0663317	0.121338	0.066606	scaffold_9145_unigene_1	1
GO:1990138	neuron projection extension	1/13	101/19187	0.0663317	0.121338	0.066606	CCG046938.1	1
GO:0030018	Z disc	1/13	102/19187	0.0669676	0.121686	0.0667967	New042111.2	1
GO:0043200	response to amino acid	1/13	102/19187	0.0669676	0.121686	0.0667967	CCG067658.1	1
GO:0008017	microtubule binding	1/13	103/19187	0.0676032	0.121686	0.0667967	New042111.2	1
GO:0008064	regulation of actin polymerization or depolymerization	1/13	103/19187	0.0676032	0.121686	0.0667967	New042111.2	1
GO:0035966	response to topologically incorrect protein	1/13	103/19187	0.0676032	0.121686	0.0667967	New042111.2	1
GO:0051168	nuclear export	1/13	103/19187	0.0676032	0.121686	0.0667967	CCG027091.1	1
GO:0006022	aminoglycan metabolic process	1/13	104/19187	0.0682383	0.122502	0.0672449	scaffold_9145_unigene_1	1
GO:0030832	regulation of actin filament length	1/13	105/19187	0.0688731	0.123295	0.0676803	New042111.2	1
GO:0050714	positive regulation of protein secretion	1/13	106/19187	0.0695074	0.123295	0.0676803	CCG046938.1	1
GO:0071236	cellular response to antibiotic	1/13	106/19187	0.0695074	0.123295	0.0676803	New042111.2	1
GO:0005788	endoplasmic reticulum lumen	1/13	107/19187	0.0701414	0.123295	0.0676803	CCG011464.3	1
GO:0032355	response to estradiol	1/13	107/19187	0.0701414	0.123295	0.0676803	New042111.2	1
GO:0043281	regulation of cysteine-type endopeptidase activity involved in apoptotic process	1/13	107/19187	0.0701414	0.123295	0.0676803	New042111.2	1
GO:0050953	sensory perception of light stimulus	1/13	107/19187	0.0701414	0.123295	0.0676803	CCG046938.1	1
GO:1901136	carbohydrate derivative catabolic process	1/13	107/19187	0.0701414	0.123295	0.0676803	scaffold_9145_unigene_1	1
GO:0004857	enzyme inhibitor activity	1/13	108/19187	0.0707749	0.123764	0.0679377	New042111.2	1
GO:0090288	negative regulation of cellular response to growth factor stimulus	1/13	108/19187	0.0707749	0.123764	0.0679377	CCG027091.1	1
GO:0030099	myeloid cell differentiation	1/13	109/19187	0.0714081	0.123909	0.0680169	CCG027091.1	1
GO:0031674	I band	1/13	109/19187	0.0714081	0.123909	0.0680169	New042111.2	1
GO:0034504	protein localization to nucleus	1/13	109/19187	0.0714081	0.123909	0.0680169	CCG027091.1	1
GO:0007631	feeding behavior	1/13	112/19187	0.0733051	0.125586	0.0689378	CCG027091.1	1
GO:0008237	metallopeptidase activity	1/13	112/19187	0.0733051	0.125586	0.0689378	CCG011464.3	1
GO:0010632	regulation of epithelial cell migration	1/13	112/19187	0.0733051	0.125586	0.0689378	New042111.2	1
GO:0043197	dendritic spine	1/13	112/19187	0.0733051	0.125586	0.0689378	New042111.2	1
GO:0044272	sulfur compound biosynthetic process	1/13	112/19187	0.0733051	0.125586	0.0689378	CCG067658.1	1
GO:0019318	hexose metabolic process	1/13	113/19187	0.0739367	0.125711	0.0690063	CCG027091.1	1
GO:0044309	neuron spine	1/13	113/19187	0.0739367	0.125711	0.0690063	New042111.2	1
GO:0071478	cellular response to radiation	1/13	113/19187	0.0739367	0.125711	0.0690063	New042111.2	1
GO:0031594	neuromuscular junction	1/13	114/19187	0.0745679	0.126466	0.0694205	CCG046938.1	1
GO:0007422	peripheral nervous system development	1/13	115/19187	0.0751986	0.127216	0.0698323	CCG067658.1	1
GO:0010970	transport along microtubule	1/13	116/19187	0.075829	0.127325	0.0698921	New042111.2	1
GO:0099111	microtubule-based transport	1/13	116/19187	0.075829	0.127325	0.0698921	New042111.2	1
GO:2001234	negative regulation of apoptotic signaling pathway	1/13	116/19187	0.075829	0.127325	0.0698921	New042111.2	1
GO:0002793	positive regulation of peptide secretion	1/13	117/19187	0.076459	0.127747	0.0701239	CCG046938.1	1
GO:0048754	branching morphogenesis of an epithelial tube	1/13	117/19187	0.076459	0.127747	0.0701239	CCG027091.1	1
GO:0000302	response to reactive oxygen species	1/13	119/19187	0.0777177	0.128577	0.0705796	New042111.2	1
GO:0045861	negative regulation of proteolysis	1/13	119/19187	0.0777177	0.128577	0.0705796	New042111.2	1
GO:0050821	protein stabilization	1/13	119/19187	0.0777177	0.128577	0.0705796	New042111.2	1
GO:0071229	cellular response to acid chemical	1/13	119/19187	0.0777177	0.128577	0.0705796	New042111.2	1
GO:0005802	trans-Golgi network	1/13	120/19187	0.0783465	0.1293	0.0709766	CCG046938.1	1
GO:0002697	regulation of immune effector process	1/13	121/19187	0.0789749	0.13002	0.0713714	New027431.1	1
GO:0002521	leukocyte differentiation	1/13	122/19187	0.0796029	0.130417	0.0715897	CCG027091.1	1
GO:2000116	regulation of cysteine-type endopeptidase activity	1/13	122/19187	0.0796029	0.130417	0.0715897	New042111.2	1
GO:0001889	liver development	1/13	124/19187	0.0808577	0.130885	0.0718463	CCG027091.1	1
GO:0030705	cytoskeleton-dependent intracellular transport	1/13	124/19187	0.0808577	0.130885	0.0718463	New042111.2	1
GO:0045211	postsynaptic membrane	1/13	124/19187	0.0808577	0.130885	0.0718463	New042111.2	1
GO:0050920	regulation of chemotaxis	1/13	124/19187	0.0808577	0.130885	0.0718463	New042111.2	1
GO:0061008	hepaticobiliary system development	1/13	124/19187	0.0808577	0.130885	0.0718463	CCG027091.1	1
GO:0048863	stem cell differentiation	1/13	125/19187	0.0814845	0.13127	0.0720577	CCG027091.1	1
GO:0051249	regulation of lymphocyte activation	1/13	125/19187	0.0814845	0.13127	0.0720577	New027431.1	1
GO:0008593	regulation of Notch signaling pathway	1/13	128/19187	0.0833626	0.133025	0.0730213	CCG046938.1	1
GO:0034599	cellular response to oxidative stress	1/13	128/19187	0.0833626	0.133025	0.0730213	New042111.2	1
GO:0042303	molting cycle	1/13	128/19187	0.0833626	0.133025	0.0730213	scaffold_9145_unigene_1	1
GO:0061138	morphogenesis of a branching epithelium	1/13	128/19187	0.0833626	0.133025	0.0730213	CCG027091.1	1
GO:0110053	regulation of actin filament organization	1/13	129/19187	0.0839878	0.133707	0.0733955	New042111.2	1
GO:0014069	postsynaptic density	1/13	130/19187	0.0846126	0.134069	0.0735944	New042111.2	1
GO:0046649	lymphocyte activation	1/13	130/19187	0.0846126	0.134069	0.0735944	CCG027091.1	1
GO:0000209	protein polyubiquitination	1/13	131/19187	0.0852371	0.134742	0.0739639	CCG011464.3	1
GO:0006936	muscle contraction	1/13	132/19187	0.0858611	0.135412	0.0743313	New042111.2	1
GO:0001708	cell fate specification	1/13	134/19187	0.0871081	0.136422	0.0748859	CCG027091.1	1
GO:0040014	regulation of multicellular organism growth	1/13	134/19187	0.0871081	0.136422	0.0748859	CCG027091.1	1
GO:0045088	regulation of innate immune response	1/13	134/19187	0.0871081	0.136422	0.0748859	CCG011464.3	1
GO:0006575	cellular modified amino acid metabolic process	1/13	135/19187	0.0877309	0.13708	0.0752468	CCG067658.1	1
GO:0009408	response to heat	1/13	136/19187	0.0883534	0.1371	0.0752581	New042111.2	1
GO:0032271	regulation of protein polymerization	1/13	136/19187	0.0883534	0.1371	0.0752581	New042111.2	1
GO:0032279	asymmetric synapse	1/13	136/19187	0.0883534	0.1371	0.0752581	New042111.2	1
GO:0098984	neuron to neuron synapse	1/13	137/19187	0.0889755	0.137434	0.0754411	New042111.2	1
GO:0099572	postsynaptic specialization	1/13	137/19187	0.0889755	0.137434	0.0754411	New042111.2	1
GO:0001763	morphogenesis of a branching structure	1/13	138/19187	0.0895972	0.137466	0.075459	CCG027091.1	1
GO:0005996	monosaccharide metabolic process	1/13	139/19187	0.0902185	0.137466	0.075459	CCG027091.1	1
GO:0009743	response to carbohydrate	1/13	139/19187	0.0902185	0.137466	0.075459	CCG027091.1	1
GO:0050657	nucleic acid transport	1/13	139/19187	0.0902185	0.137466	0.075459	CCG027091.1	1
GO:0050658	RNA transport	1/13	139/19187	0.0902185	0.137466	0.075459	CCG027091.1	1
GO:0051346	negative regulation of hydrolase activity	1/13	139/19187	0.0902185	0.137466	0.075459	New042111.2	1
GO:0002694	regulation of leukocyte activation	1/13	141/19187	0.0914599	0.139044	0.076325	New027431.1	1
GO:0048167	regulation of synaptic plasticity	1/13	142/19187	0.0920801	0.139672	0.0766699	CCG011464.3	1
GO:0051236	establishment of RNA localization	1/13	143/19187	0.0926998	0.140297	0.0770128	CCG027091.1	1
GO:0022407	regulation of cell-cell adhesion	1/13	144/19187	0.0933192	0.140918	0.0773539	New027431.1	1
GO:0030198	extracellular matrix organization	1/13	148/19187	0.0957927	0.14433	0.079227	CCG046938.1	1
GO:0032103	positive regulation of response to external stimulus	1/13	149/19187	0.0964101	0.144615	0.0793833	New042111.2	1
GO:0071103	DNA conformation change	1/13	149/19187	0.0964101	0.144615	0.0793833	CCG027091.1	1
GO:0031012	extracellular matrix	1/13	151/19187	0.0976437	0.146141	0.0802208	CCG046938.1	1
GO:0042335	cuticle development	1/13	152/19187	0.0982599	0.146362	0.0803423	scaffold_9145_unigene_1	1
GO:0005769	early endosome	1/13	153/19187	0.0988758	0.146362	0.0803423	CCG011464.3	1
GO:0006457	protein folding	1/13	153/19187	0.0988758	0.146362	0.0803423	New042111.2	1
GO:0030017	sarcomere	1/13	153/19187	0.0988758	0.146362	0.0803423	New042111.2	1
GO:0050865	regulation of cell activation	1/13	153/19187	0.0988758	0.146362	0.0803423	New027431.1	1
GO:0000165	MAPK cascade	1/13	155/19187	0.100106	0.147859	0.0811642	New042111.2	1
GO:0002683	negative regulation of immune system process	1/13	156/19187	0.100721	0.148119	0.0813067	New027431.1	1
GO:0015631	tubulin binding	1/13	156/19187	0.100721	0.148119	0.0813067	New042111.2	1
GO:0030111	regulation of Wnt signaling pathway	1/13	158/19187	0.101949	0.149202	0.0819013	CCG027091.1	1
GO:0031503	protein-containing complex localization	1/13	158/19187	0.101949	0.149202	0.0819013	CCG027091.1	1
GO:0009612	response to mechanical stimulus	1/13	159/19187	0.102563	0.149202	0.0819013	New042111.2	1
GO:0048588	developmental cell growth	1/13	159/19187	0.102563	0.149202	0.0819013	CCG046938.1	1
GO:0052548	regulation of endopeptidase activity	1/13	159/19187	0.102563	0.149202	0.0819013	New042111.2	1
GO:0009948	anterior/posterior axis specification	1/13	160/19187	0.103176	0.149771	0.0822137	CCG027091.1	1
GO:0003012	muscle system process	1/13	161/19187	0.103789	0.150016	0.0823478	New042111.2	1
GO:1903311	regulation of mRNA metabolic process	1/13	161/19187	0.103789	0.150016	0.0823478	New042111.2	1
GO:0015931	nucleobase-containing compound transport	1/13	163/19187	0.105013	0.151138	0.0829639	CCG027091.1	1
GO:0022612	gland morphogenesis	1/13	163/19187	0.105013	0.151138	0.0829639	CCG027091.1	1
GO:0044440	obsolete endosomal part	1/13	164/19187	0.105625	0.151373	0.0830927	CCG011464.3	1
GO:0044449	obsolete contractile fiber part	1/13	164/19187	0.105625	0.151373	0.0830927	New042111.2	1
GO:0003779	actin binding	1/13	166/19187	0.106847	0.151877	0.0833697	New042111.2	1
GO:0007584	response to nutrient	1/13	166/19187	0.106847	0.151877	0.0833697	CCG046938.1	1
GO:0006913	nucleocytoplasmic transport	1/13	167/19187	0.107457	0.151877	0.0833697	CCG027091.1	1
GO:0023014	signal transduction	1/13	167/19187	0.107457	0.151877	0.0833697	New042111.2	1
GO:0030016	myofibril	1/13	167/19187	0.107457	0.151877	0.0833697	New042111.2	1
GO:0042742	defense response to bacterium	1/13	167/19187	0.107457	0.151877	0.0833697	New042111.2	1
GO:0031669	cellular response to nutrient levels	1/13	168/19187	0.108067	0.151877	0.0833697	CCG046938.1	1
GO:0052547	regulation of peptidase activity	1/13	168/19187	0.108067	0.151877	0.0833697	New042111.2	1
GO:0000982	DNA-binding transcription factor activity, RNA polymerase II-specific	1/13	169/19187	0.108677	0.151877	0.0833697	CCG027091.1	1
GO:0051169	nuclear transport	1/13	169/19187	0.108677	0.151877	0.0833697	CCG027091.1	1
GO:0071214	cellular response to abiotic stimulus	1/13	169/19187	0.108677	0.151877	0.0833697	New042111.2	1
GO:0104004	cellular response to environmental stimulus	1/13	169/19187	0.108677	0.151877	0.0833697	New042111.2	1
GO:1901654	response to ketone	1/13	171/19187	0.109895	0.153262	0.08413	CCG067658.1	1
GO:0097060	synaptic membrane	1/13	172/19187	0.110503	0.153793	0.0844214	New042111.2	1
GO:0007369	gastrulation	1/13	175/19187	0.112327	0.156009	0.0856377	CCG027091.1	1
GO:0000978	RNA polymerase II cis-regulatory region sequence-specific DNA binding	1/13	177/19187	0.11354	0.157048	0.0862082	CCG027091.1	1
GO:0004175	endopeptidase activity	1/13	177/19187	0.11354	0.157048	0.0862082	CCG011464.3	1
GO:0045471	response to ethanol	1/13	178/19187	0.114146	0.157564	0.0864912	CCG067658.1	1
GO:0007018	microtubule-based movement	1/13	180/19187	0.115358	0.158911	0.0872306	New042111.2	1
GO:0043292	contractile fiber	1/13	181/19187	0.115963	0.159095	0.0873317	New042111.2	1
GO:0051260	protein homooligomerization	1/13	181/19187	0.115963	0.159095	0.0873317	New042111.2	1
GO:0016049	cell growth	1/13	184/19187	0.117776	0.161255	0.0885171	CCG046938.1	1
GO:0043062	extracellular structure organization	1/13	185/19187	0.118379	0.161753	0.0887906	CCG046938.1	1
GO:2001233	regulation of apoptotic signaling pathway	1/13	186/19187	0.118982	0.162248	0.0890627	New042111.2	1
GO:0045926	negative regulation of growth	1/13	187/19187	0.119585	0.162742	0.0893334	New042111.2	1
GO:1903532	positive regulation of secretion by cell	1/13	188/19187	0.120187	0.163232	0.0896028	CCG046938.1	1
GO:0031647	regulation of protein stability	1/13	189/19187	0.120789	0.163721	0.0898708	New042111.2	1
GO:0031668	cellular response to extracellular stimulus	1/13	190/19187	0.121391	0.164206	0.0901374	CCG046938.1	1
GO:0000987	cis-regulatory region sequence-specific DNA binding	1/13	192/19187	0.122593	0.16517	0.0906666	CCG027091.1	1
GO:0051222	positive regulation of protein transport	1/13	192/19187	0.122593	0.16517	0.0906666	CCG046938.1	1
GO:0050708	regulation of protein secretion	1/13	193/19187	0.123194	0.165649	0.0909292	CCG046938.1	1
GO:0060560	developmental growth involved in morphogenesis	1/13	194/19187	0.123794	0.165795	0.0910096	CCG046938.1	1
GO:0090287	regulation of cellular response to growth factor stimulus	1/13	194/19187	0.123794	0.165795	0.0910096	CCG027091.1	1
GO:0032956	regulation of actin cytoskeleton organization	1/13	196/19187	0.124993	0.166739	0.0915279	New042111.2	1
GO:0050839	cell adhesion molecule binding	1/13	196/19187	0.124993	0.166739	0.0915279	CCG046938.1	1
GO:0001701	in utero embryonic development	1/13	197/19187	0.125592	0.167208	0.0917851	CCG027091.1	1
GO:0051047	positive regulation of secretion	1/13	198/19187	0.12619	0.167674	0.092041	CCG046938.1	1
GO:0009410	response to xenobiotic stimulus	1/13	199/19187	0.126789	0.168138	0.0922957	CCG067658.1	1
GO:0071375	cellular response to peptide hormone stimulus	1/13	200/19187	0.127386	0.1686	0.0925491	CCG011464.3	1
GO:0001501	skeletal system development	1/13	205/19187	0.13037	0.172211	0.0945313	CCG046938.1	1
GO:0006403	RNA localization	1/13	206/19187	0.130966	0.17266	0.0947777	CCG027091.1	1
GO:0002119	nematode larval development	1/13	207/19187	0.131561	0.173106	0.0950228	CCG027091.1	1
GO:1904951	positive regulation of establishment of protein localization	1/13	208/19187	0.132156	0.17332	0.09514	CCG046938.1	1
GO:0010506	regulation of autophagy	1/13	209/19187	0.13275	0.17332	0.09514	New042111.2	1
GO:0016331	morphogenesis of embryonic epithelium	1/13	209/19187	0.13275	0.17332	0.09514	CCG027091.1	1
GO:1902903	regulation of supramolecular fiber organization	1/13	209/19187	0.13275	0.17332	0.09514	New042111.2	1
GO:0001666	response to hypoxia	1/13	211/19187	0.133938	0.174533	0.0958059	New042111.2	1
GO:0042594	response to starvation	1/13	212/19187	0.134531	0.174968	0.0960449	New042111.2	1
GO:0032970	regulation of actin filament-based process	1/13	214/19187	0.135717	0.175924	0.0965698	New042111.2	1
GO:0002791	regulation of peptide secretion	1/13	215/19187	0.136309	0.175924	0.0965698	CCG046938.1	1
GO:0015629	actin cytoskeleton	1/13	215/19187	0.136309	0.175924	0.0965698	New042111.2	1
GO:1901653	cellular response to peptide	1/13	215/19187	0.136309	0.175924	0.0965698	CCG011464.3	1
GO:0006417	regulation of translation	1/13	217/19187	0.137492	0.177113	0.0972222	New042111.2	1
GO:0044441	obsolete ciliary part	1/13	218/19187	0.138083	0.177535	0.0974541	CCG067658.1	1
GO:0036293	response to decreased oxygen levels	1/13	219/19187	0.138674	0.1777	0.0975445	New042111.2	1
GO:0031347	regulation of defense response	1/13	220/19187	0.139264	0.1777	0.0975445	CCG011464.3	1
GO:0042060	wound healing	1/13	220/19187	0.139264	0.1777	0.0975445	scaffold_9145_unigene_1	1
GO:0071496	cellular response to external stimulus	1/13	220/19187	0.139264	0.1777	0.0975445	CCG046938.1	1
GO:0098542	defense response to other organism	1/13	221/19187	0.139854	0.178116	0.0977729	New042111.2	1
GO:0008047	enzyme activator activity	1/13	226/19187	0.142798	0.181523	0.0996431	New042111.2	1
GO:0008340	determination of adult lifespan	1/13	227/19187	0.143386	0.181586	0.0996778	New042111.2	1
GO:0009266	response to temperature stimulus	1/13	227/19187	0.143386	0.181586	0.0996778	New042111.2	1
GO:0071396	cellular response to lipid	1/13	229/19187	0.14456	0.182731	0.100306	New042111.2	1
GO:0043010	camera-type eye development	1/13	231/19187	0.145733	0.183869	0.100931	New042111.2	1
GO:0032386	regulation of intracellular transport	1/13	235/19187	0.148074	0.186474	0.102361	New042111.2	1
GO:0009798	axis specification	1/13	238/19187	0.149826	0.188329	0.103379	CCG027091.1	1
GO:0051051	negative regulation of transport	1/13	239/19187	0.15041	0.188711	0.103589	New042111.2	1
GO:0070482	response to oxygen levels	1/13	240/19187	0.150992	0.189091	0.103797	New042111.2	1
GO:0048037	obsolete cofactor binding	1/13	243/19187	0.152739	0.190924	0.104803	CCG067658.1	1
GO:0042692	muscle cell differentiation	1/13	244/19187	0.15332	0.191296	0.105008	CCG027091.1	1
GO:0010639	negative regulation of organelle organization	1/13	246/19187	0.154482	0.19239	0.105608	New042111.2	1
GO:0010259	multicellular organism aging	1/13	247/19187	0.155062	0.192757	0.10581	New042111.2	1
GO:0016567	protein ubiquitination	1/13	248/19187	0.155642	0.192768	0.105816	CCG011464.3	1
GO:0097305	response to alcohol	1/13	248/19187	0.155642	0.192768	0.105816	CCG067658.1	1
GO:0010976	positive regulation of neuron projection development	1/13	251/19187	0.15738	0.194563	0.106801	New042111.2	1
GO:0009952	anterior/posterior pattern specification	1/13	256/19187	0.160269	0.197411	0.108365	CCG027091.1	1
GO:0046982	protein heterodimerization activity	1/13	256/19187	0.160269	0.197411	0.108365	CCG067658.1	1
GO:0000977	RNA polymerase II transcription regulatory region sequence-specific DNA binding	1/13	262/19187	0.163723	0.201299	0.110499	CCG027091.1	1
GO:0001012	RNA polymerase II transcription regulatory region sequence-specific DNA binding	1/13	265/19187	0.165445	0.202678	0.111256	CCG027091.1	1
GO:0048565	digestive tract development	1/13	265/19187	0.165445	0.202678	0.111256	CCG027091.1	1
GO:0034248	regulation of cellular amide metabolic process	1/13	266/19187	0.166019	0.203012	0.111439	New042111.2	1
GO:0006790	sulfur compound metabolic process	1/13	269/19187	0.167737	0.204742	0.112388	CCG067658.1	1
GO:0032446	protein modification by small protein conjugation	1/13	272/19187	0.169451	0.206089	0.113128	CCG011464.3	1
GO:0098794	postsynapse	1/13	272/19187	0.169451	0.206089	0.113128	New042111.2	1
GO:0010038	response to metal ion	1/13	275/19187	0.171163	0.207052	0.113656	CCG067658.1	1
GO:0030900	forebrain development	1/13	275/19187	0.171163	0.207052	0.113656	CCG027091.1	1
GO:0055123	digestive system development	1/13	275/19187	0.171163	0.207052	0.113656	CCG027091.1	1
GO:0008270	zinc ion binding	1/13	281/19187	0.174576	0.210426	0.115509	CCG011464.3	1
GO:0030659	cytoplasmic vesicle membrane	1/13	281/19187	0.174576	0.210426	0.115509	CCG011464.3	1
GO:0005759	mitochondrial matrix	1/13	283/19187	0.17571	0.211416	0.116052	New042111.2	1
GO:0005929	cilium	1/13	284/19187	0.176277	0.211721	0.11622	CCG067658.1	1
GO:0010769	regulation of cell morphogenesis involved in differentiation	1/13	285/19187	0.176844	0.21195	0.116345	CCG046938.1	1
GO:0006979	response to oxidative stress	1/13	286/19187	0.17741	0.21195	0.116345	New042111.2	1
GO:0043254	regulation of protein-containing complex assembly	1/13	286/19187	0.17741	0.21195	0.116345	New042111.2	1
GO:0071407	cellular response to organic cyclic compound	1/13	287/19187	0.177976	0.212175	0.116469	CCG067658.1	1
GO:0005975	carbohydrate metabolic process	1/13	288/19187	0.178541	0.212175	0.116469	CCG027091.1	1
GO:0070011	peptidase activity	1/13	288/19187	0.178541	0.212175	0.116469	CCG011464.3	1
GO:0010721	negative regulation of cell development	1/13	289/19187	0.179106	0.212319	0.116548	CCG046938.1	1
GO:0007169	transmembrane receptor protein tyrosine kinase signaling pathway	1/13	291/19187	0.180235	0.212319	0.116548	New042111.2	1
GO:0050804	modulation of chemical synaptic transmission	1/13	291/19187	0.180235	0.212319	0.116548	CCG011464.3	1
GO:0071363	cellular response to growth factor stimulus	1/13	291/19187	0.180235	0.212319	0.116548	New042111.2	1
GO:0099177	regulation of trans-synaptic signaling	1/13	291/19187	0.180235	0.212319	0.116548	CCG011464.3	1
GO:0008233	peptidase activity	1/13	295/19187	0.182489	0.213854	0.117391	CCG011464.3	1
GO:0008289	lipid binding	1/13	295/19187	0.182489	0.213854	0.117391	CCG067658.1	1
GO:0012506	vesicle membrane	1/13	295/19187	0.182489	0.213854	0.117391	CCG011464.3	1
GO:0045786	negative regulation of cell cycle	1/13	297/19187	0.183614	0.214799	0.117909	CCG027091.1	1
GO:0000976	transcription cis-regulatory region binding	1/13	300/19187	0.185298	0.216021	0.11858	CCG027091.1	1
GO:0071345	cellular response to cytokine stimulus	1/13	300/19187	0.185298	0.216021	0.11858	New042111.2	1
GO:0010608	post-transcriptional regulation of gene expression	1/13	304/19187	0.187539	0.218257	0.119807	New042111.2	1
GO:0045666	positive regulation of neuron differentiation	1/13	306/19187	0.188657	0.218804	0.120107	New042111.2	1
GO:0070848	response to growth factor	1/13	306/19187	0.188657	0.218804	0.120107	New042111.2	1
GO:0051259	protein complex oligomerization	1/13	308/19187	0.189774	0.219722	0.120611	New042111.2	1
GO:0001558	regulation of cell growth	1/13	311/19187	0.191447	0.2209	0.121258	New042111.2	1
GO:0032535	regulation of cellular component size	1/13	311/19187	0.191447	0.2209	0.121258	New042111.2	1
GO:0002164	larval development	1/13	321/19187	0.197	0.226919	0.124562	CCG027091.1	1
GO:0030097	hemopoiesis	1/13	326/19187	0.199763	0.228542	0.125453	CCG027091.1	1
GO:0051223	regulation of protein transport	1/13	326/19187	0.199763	0.228542	0.125453	CCG046938.1	1
GO:0071417	cellular response to organonitrogen compound	1/13	326/19187	0.199763	0.228542	0.125453	CCG011464.3	1
GO:1902532	negative regulation of intracellular signal transduction	1/13	326/19187	0.199763	0.228542	0.125453	New042111.2	1
GO:0060541	respiratory system development	1/13	330/19187	0.201967	0.230283	0.126409	CCG027091.1	1
GO:1990837	sequence-specific double-stranded DNA binding	1/13	330/19187	0.201967	0.230283	0.126409	CCG027091.1	1
GO:0048568	embryonic organ development	1/13	331/19187	0.202517	0.230521	0.126539	CCG027091.1	1
GO:0030163	protein catabolic process	1/13	340/19187	0.207453	0.235346	0.129188	CCG011464.3	1
GO:0051493	regulation of cytoskeleton organization	1/13	340/19187	0.207453	0.235346	0.129188	New042111.2	1
GO:0030162	regulation of proteolysis	1/13	341/19187	0.207999	0.23557	0.129311	New042111.2	1
GO:0008285	negative regulation of cell population proliferation	1/13	345/19187	0.210183	0.236892	0.130036	New027431.1	1
GO:0031346	positive regulation of cell projection organization	1/13	347/19187	0.211272	0.236892	0.130036	New042111.2	1
GO:0050769	positive regulation of neurogenesis	1/13	347/19187	0.211272	0.236892	0.130036	New042111.2	1
GO:0099081	supramolecular polymer	1/13	347/19187	0.211272	0.236892	0.130036	New042111.2	1
GO:0099512	supramolecular fiber	1/13	347/19187	0.211272	0.236892	0.130036	New042111.2	1
GO:1903530	regulation of secretion by cell	1/13	347/19187	0.211272	0.236892	0.130036	CCG046938.1	1
GO:0034097	response to cytokine	1/13	348/19187	0.211816	0.237108	0.130155	New042111.2	1
GO:0044212	transcription cis-regulatory region binding	1/13	349/19187	0.21236	0.237323	0.130273	CCG027091.1	1
GO:0070201	regulation of establishment of protein localization	1/13	352/19187	0.21399	0.238355	0.13084	CCG046938.1	1
GO:0099080	supramolecular complex	1/13	352/19187	0.21399	0.238355	0.13084	New042111.2	1
GO:0090087	regulation of peptide transport	1/13	353/19187	0.214532	0.238566	0.130955	CCG046938.1	1
GO:0001067	transcription regulatory region nucleic acid binding	1/13	355/19187	0.215616	0.239191	0.131299	CCG027091.1	1
GO:0006915	apoptotic process	1/13	356/19187	0.216158	0.239191	0.131299	New042111.2	1
GO:0048534	hematopoietic or lymphoid organ development	1/13	356/19187	0.216158	0.239191	0.131299	CCG027091.1	1
GO:0051656	establishment of organelle localization	1/13	359/19187	0.21778	0.240592	0.132068	CCG027091.1	1
GO:0030141	secretory granule	1/13	360/19187	0.21832	0.240794	0.132179	CCG011464.3	1
GO:0098791	Golgi apparatus subcompartment	1/13	366/19187	0.221554	0.243962	0.133918	CCG046938.1	1
GO:0002520	immune system development	1/13	368/19187	0.222629	0.244746	0.134348	CCG027091.1	1
GO:0045321	leukocyte activation	1/13	370/19187	0.223702	0.245527	0.134777	CCG027091.1	1
GO:0043009	chordate embryonic development	1/13	373/19187	0.22531	0.246091	0.135086	CCG027091.1	1
GO:0070647	protein modification by small protein conjugation or removal	1/13	373/19187	0.22531	0.246091	0.135086	CCG011464.3	1
GO:1901699	cellular response to nitrogen compound	1/13	373/19187	0.22531	0.246091	0.135086	CCG011464.3	1
GO:0009314	response to radiation	1/13	376/19187	0.226915	0.24683	0.135492	New042111.2	1
GO:0008134	transcription factor binding	1/13	377/19187	0.227449	0.24683	0.135492	CCG027091.1	1
GO:0032101	regulation of response to external stimulus	1/13	377/19187	0.227449	0.24683	0.135492	New042111.2	1
GO:0032870	cellular response to hormone stimulus	1/13	377/19187	0.227449	0.24683	0.135492	CCG011464.3	1
GO:0000226	microtubule cytoskeleton organization	1/13	381/19187	0.229583	0.248347	0.136325	New042111.2	1
GO:0022604	regulation of cell morphogenesis	1/13	381/19187	0.229583	0.248347	0.136325	CCG046938.1	1
GO:0080135	regulation of cellular response to stress	1/13	382/19187	0.230116	0.248525	0.136422	New042111.2	1
GO:0003690	double-stranded DNA binding	1/13	383/19187	0.230648	0.248702	0.136519	CCG027091.1	1
GO:0007507	heart development	1/13	384/19187	0.23118	0.248878	0.136616	CCG027091.1	1
GO:0051046	regulation of secretion	1/13	385/19187	0.231711	0.249053	0.136712	CCG046938.1	1
GO:0045165	cell fate commitment	1/13	386/19187	0.232242	0.249227	0.136808	CCG027091.1	1
GO:0007155	cell adhesion	1/13	391/19187	0.234893	0.251672	0.13815	CCG046938.1	1
GO:0044431	obsolete Golgi apparatus part	1/13	393/19187	0.235951	0.252404	0.138552	CCG046938.1	1
GO:0051962	positive regulation of nervous system development	1/13	395/19187	0.237008	0.252897	0.138822	New042111.2	1
GO:0022610	obsolete biological adhesion	1/13	396/19187	0.237536	0.252897	0.138822	CCG046938.1	1
GO:0033365	protein localization to organelle	1/13	396/19187	0.237536	0.252897	0.138822	CCG027091.1	1
GO:0030036	actin cytoskeleton organization	1/13	404/19187	0.241746	0.256626	0.140869	CCG027091.1	1
GO:0000981	DNA-binding transcription factor activity, RNA polymerase II-specific	1/13	405/19187	0.242271	0.256626	0.140869	CCG027091.1	1
GO:0010720	positive regulation of cell development	1/13	406/19187	0.242796	0.256626	0.140869	New042111.2	1
GO:0005768	endosome	1/13	407/19187	0.24332	0.256626	0.140869	CCG011464.3	1
GO:0030234	enzyme regulator activity	1/13	407/19187	0.24332	0.256626	0.140869	New042111.2	1
GO:0043565	sequence-specific DNA binding	1/13	407/19187	0.24332	0.256626	0.140869	CCG027091.1	1
GO:0051186	obsolete cofactor metabolic process	1/13	410/19187	0.24489	0.25788	0.141557	CCG067658.1	1
GO:0001775	cell activation	1/13	417/19187	0.248543	0.261318	0.143445	CCG027091.1	1
GO:0051640	organelle localization	1/13	418/19187	0.249063	0.261458	0.143522	CCG027091.1	1
GO:0000122	negative regulation of transcription by RNA polymerase II	1/13	419/19187	0.249583	0.261597	0.143598	CCG027091.1	1
GO:0048638	regulation of developmental growth	1/13	423/19187	0.25166	0.263366	0.144569	CCG027091.1	1
GO:0012501	programmed cell death	1/13	428/19187	0.254249	0.265663	0.14583	New042111.2	1
GO:0008144	obsolete drug binding	1/13	429/19187	0.254766	0.265792	0.1459	scaffold_9145_unigene_1	1
GO:0090066	regulation of anatomical structure size	1/13	433/19187	0.25683	0.267531	0.146855	New042111.2	1
GO:0006952	defense response	1/13	435/19187	0.25786	0.26819	0.147217	New042111.2	1
GO:0005198	structural molecule activity	1/13	438/19187	0.259403	0.269144	0.147741	New042111.2	1
GO:0007600	sensory perception	1/13	440/19187	0.260429	0.269144	0.147741	CCG046938.1	1
GO:0030029	actin filament-based process	1/13	440/19187	0.260429	0.269144	0.147741	CCG027091.1	1
GO:0045596	negative regulation of cell differentiation	1/13	442/19187	0.261455	0.269144	0.147741	CCG046938.1	1
GO:0002064	epithelial cell development	1/13	443/19187	0.261967	0.269144	0.147741	CCG067658.1	1
GO:0006468	protein phosphorylation	1/13	443/19187	0.261967	0.269144	0.147741	New042111.2	1
GO:0033993	response to lipid	1/13	443/19187	0.261967	0.269144	0.147741	New042111.2	1
GO:0048471	perinuclear region of cytoplasm	1/13	443/19187	0.261967	0.269144	0.147741	CCG011464.3	1
GO:0019904	protein domain specific binding	1/13	445/19187	0.26299	0.269785	0.148092	CCG027091.1	1
GO:0008219	cell death	1/13	449/19187	0.265033	0.271057	0.148791	New042111.2	1
GO:0048732	gland development	1/13	449/19187	0.265033	0.271057	0.148791	CCG027091.1	1
GO:0008092	cytoskeletal protein binding	1/13	452/19187	0.266562	0.272208	0.149422	New042111.2	1
GO:0017144	xenobiotic metabolic process	1/13	458/19187	0.269611	0.274905	0.150903	scaffold_9145_unigene_1	1
GO:0043066	negative regulation of apoptotic process	1/13	462/19187	0.271636	0.276553	0.151808	New042111.2	1
GO:0031329	regulation of cellular catabolic process	1/13	465/19187	0.273153	0.277678	0.152425	New042111.2	1
GO:0007017	microtubule-based process	1/13	475/19187	0.278185	0.282368	0.155	New042111.2	1
GO:0010975	regulation of neuron projection development	1/13	477/19187	0.279188	0.282536	0.155092	New042111.2	1
GO:0099503	secretory vesicle	1/13	477/19187	0.279188	0.282536	0.155092	CCG011464.3	1
GO:0043069	negative regulation of programmed cell death	1/13	479/19187	0.280189	0.282702	0.155183	New042111.2	1
GO:0044456	obsolete synapse part	1/13	479/19187	0.280189	0.282702	0.155183	New042111.2	1
GO:0044432	obsolete endoplasmic reticulum part	1/13	484/19187	0.282687	0.284679	0.156268	CCG011464.3	1
GO:0003700	DNA-binding transcription factor activity	1/13	486/19187	0.283684	0.284679	0.156268	CCG027091.1	1
GO:0051050	positive regulation of transport	1/13	486/19187	0.283684	0.284679	0.156268	CCG046938.1	1
GO:0030425	dendrite	1/13	488/19187	0.284679	0.284679	0.156268	New042111.2	1
GO:0060341	regulation of cellular localization	1/13	488/19187	0.284679	0.284679	0.156268	New042111.2	1
GO:0097447	dendritic tree	1/13	488/19187	0.284679	0.284679	0.156268	New042111.2	1
